# Supplementary material for: Intracellular Injection of Brain Extracts from Alzheimer’s Disease Patients Triggers Unregulated Ca2+ Release from Intracellular Stores That Hinders Cellular Bioenergetics
Source: Cells. 2022 Nov 16;11(22):3630. doi: 10.3390/cells11223630 (PMC9688564; doi:10.3390/cells11223630)
Supplement: Supplementary file 1 [file cells-11-03630-s001.zip]

Archive with 1 entries (1 files):
- cells-1897942-supplementary.pdf
